# Supplementary material for: Conserved microRNA editing in mammalian evolution, development and disease
Source: Genome Biol. 2014 Jun 25;15(6):R83. doi: 10.1186/gb-2014-15-6-r83 (PMC4197820; doi:10.1186/gb-2014-15-6-r83)
Supplement: Additional file 2 — Table S1. Species-specific miRNA identifiers based on the annotations by Meunier et al. [3]. Table S2. Frequencies of miRNA editing in five tissues and six species. Table S3. Overview of RNA sequencing datasets and genome assemblies that were used, together with the core dataset [3], to generate Figure 1. [file gb-2014-15-6-r83-S2.xlsx]

## Sheet: SuppTable1_miRNA_IDs
Human ID	Macaque ID	Mouse ID	Opossum ID	Platypus ID	Chicken ID	Family
hsa-miR-27a	mml-miR-27a	mmu-miR-27a	mdo-miR-27a	oan-miR-27a	-	2381
hsa-miR-99b*	mml-miR-99b*	mmu-miR-99b*	mdo-miR-100*	oan-miR-99*	gga-miR-99a*	3727
hsa-miR-140*	mml-miR-140*	mmu-miR-140*	mdo-miR-140*	oan-miR-140*	gga-miR-140*	3283
hsa-miR-187*	mml-miR-187*	mmu-miR-187*	mdo-miR-187*	oan-miR-187*	gga-miR-187*	3319
hsa-miR-301a	mml-miR-301a	mmu-miR-301a	mdo-miR-301	-	gga-miR-301b	2870
hsa-miR-376a-1	mml-miR-376a-1	mmu-miR-376a*	-	-	-	3025
hsa-miR-376b	mml-miR-376b	mmu-miR-376b*	-	-	-	3025
hsa-miR-376c	mml-miR-376c	mmu-miR-376c	-	-	-	3025
hsa-miR-379	mml-miR-379	mmu-miR-379	-	-	-	3025
hsa-miR-381	mml-miR-381	mmu-miR-381	-	-	-	3025
hsa-miR-411	mml-miR-411	mmu-miR-411	-	-	-	3025
hsa-miR-455	mml-miR-455	mmu-miR-455	mdo-miR-455	-	gga-miR-455	2908
hsa-miR-497	mml-miR-497	mmu-miR-497	mdo-miR-497	-	-	1783
hsa-miR-497*	mml-miR-497*	mmu-miR-497*	mdo-miR-497*	-	-	1783
hsa-miR-1251	mml-miRDeep-79	mmu-miRDeep-80	mdo-miRDeep-668	-	-	999

## Sheet: SuppTable2_Editing_frequencies
Species	Tissue	miR-27a			miR-99b*			miR-140*			miR-187*			miR-301a			miR-376a-1			miR-376b			miR-376c			miR-379			miR-381			miR-411			miR-455			miR-497			miR-497*			miR-1251
		Edited	Unedited	Frequency	Edited	Unedited	Frequency	Edited	Unedited	Frequency	Edited	Unedited	Frequency	Edited	Unedited	Frequency	Edited	Unedited	Frequency	Edited	Unedited	Frequency	Edited	Unedited	Frequency	Edited	Unedited	Frequency	Edited	Unedited	Frequency	Edited	Unedited	Frequency	Edited	Unedited	Frequency	Edited	Unedited	Frequency	Edited	Unedited	Frequency	Edited	Unedited	Frequency
Human	Brain	50	2435	2.01207	6	862	0.691244	5	699	0.710227	0	0	NA	0	5	0	12	334	3.46821	0	0	NA	7	16	30.4348	832	17241	4.60355	1365	1417	49.0654	2718	721	79.0346	0	14	0	34	158	17.7083	0	0	NA	4	22	15.3846
Human	Cerebellum	2	112	1.75439	5	531	0.932836	0	62	0	0	0	NA	0	1	0	9	32	21.9512	0	0	NA	1	10	9.09091	401	7771	4.907	258	826	23.8007	132	73	64.3902	4	82	4.65116	123	372	24.8485	1	0	100	1	0	100
Human	Heart	62	15493	0.398586	1	159	0.625	9	2913	0.308008	0	0	NA	0	20	0	2	89	2.1978	1	3	25	5	52	8.77193	7	1597	0.436409	348	587	37.2193	389	441	46.8675	2	161	1.22699	26	430	5.70175	4	1	80	0	1	0
Human	Kidney	44	11373	0.38539	1	275	0.362319	8	5185	0.154054	0	0	NA	0	35	0	1	16	5.88235	0	5	NA	4	31	11.4286	24	2446	0.97166	199	428	31.7384	559	387	59.0909	5	484	1.02249	10	506	1.93798	6	3	66.6667	0	35	0
Human	Testis	8	1928	0.413223	1	52	1.88679	1	1357	0.0736377	0	0	NA	0	49	0	2	159	1.24224	6	52	10.3448	90	363	19.8675	40	11770	0.338696	298	734	28.876	599	2228	21.1885	0	122	0	8	623	1.26783	17	16	51.5152	0	1	0
Macaque	Brain	385	10096	3.67331	28	1658	1.66074	85	7662	1.0972	0	5	0	15	700	2.0979	219	4960	4.22862	3	12	20	57	73	43.8462	6180	83784	6.86941	5801	8680	40.0594	21969	6691	76.6539	6	220	2.65487	473	1102	30.0317	179	12	93.7173	14	62	18.4211
Macaque	Cerebellum	0	26	0	0	6	0	3	404	0.737101	0	0	NA	1	106	0.934579	16	144	10	0	3	NA	9	36	20	338	2563	11.6512	173	517	25.0725	234	581	28.7117	16	381	4.03023	2	96	2.04082	12	0	100	0	1	0
Macaque	Heart	160	42949	0.371152	1	375	0.265957	60	13800	0.4329	0	6	0	3	206	1.43541	2	313	0.634921	2	36	5.26316	23	153	13.0682	140	10896	1.26858	1082	7567	12.5101	4434	4034	52.3618	7	294	2.32558	80	1001	7.40056	194	24	88.9908	0	6	0
Macaque	Kidney	68	10150	0.665492	0	275	0	0	4049	0	0	0	NA	1	439	0.227273	3	618	0.483092	6	118	4.83871	36	146	19.7802	61	7084	0.853744	943	4218	18.2717	2160	1899	53.2151	7	944	0.736067	17	378	4.3038	45	14	76.2712	0	1	0
Macaque	Testis	10	972	1.01833	0	19	0	2	485	0.410678	0	0	NA	0	11	0	0	24	0	0	1	NA	1	7	12.5	4	533	0.744879	38	170	18.2692	156	138	53.0612	0	17	0	4	101	3.80952	10	3	76.9231	0	0	NA
Mouse	Brain	0	0	NA	36	536	6.29371	11	3228	0.339611	3	116	2.52101	4	416	0.952381	69	782	8.10811	216	145	59.8338	45	113	28.481	19614	166777	10.523	12888	24060	34.8815	29775	8227	78.3511	0	41	0	79	380	17.2113	49	6	89.0909	34	55	38.2022
Mouse	Cerebellum	0	0	NA	27	358	7.01299	2	129	1.52672	5	107	4.46429	0	3	0	12	16	42.8571	4	10	28.5714	1	3	25	1588	10611	13.0175	1122	3089	26.6445	2225	454	83.0534	0	4	0	600	680	46.875	6	0	100	14	7	66.6667
Mouse	Heart	0	0	NA	1	86	1.14943	0	943	0	0	1	0	0	38	0	1	27	3.57143	7	4	63.6364	2	10	16.6667	149	1876	7.35802	324	647	33.3677	575	186	75.5585	1	19	5	1	110	0.900901	4	1	80	0	2	0
Mouse	Kidney	0	0	NA	0	255	0	1	3763	0.0265675	0	155	0	2	309	0.643087	1	2	33.3333	0	2	NA	0	1	0	39	1304	2.90395	13	52	20	68	61	52.7132	1	440	0.226757	9	493	1.79283	17	9	65.3846	0	0	NA
Mouse	Testis	0	0	NA	0	6	0	0	101	0	0	0	NA	0	19	0	0	1	0	0	0	NA	0	2	0	2	986	0.202429	0	17	0	19	189	9.13462	0	2	0	0	39	0	1	0	100	0	0	NA
Opossum	Brain	13	2213	0.584007	0	23	0	36	1155	3.02267	2	46	4.16667	178	1377	11.4469	0	0	NA	0	0	NA	0	0	NA	0	0	NA	0	0	NA	0	0	NA	0	45	0	41	1086	3.63798	44	14	75.8621	20	572	3.37838
Opossum	Cerebellum	0	97	0	0	7	0	25	46	35.2113	89	1766	4.79784	2	4	33.3333	0	0	NA	0	0	NA	0	0	NA	0	0	NA	0	0	NA	0	0	NA	0	5	0	41	422	8.85529	0	0	NA	0	2	0
Opossum	Heart	31	8803	0.350917	0	3	0	2	597	0.33389	0	0	NA	4	62	6.06061	0	0	NA	0	0	NA	0	0	NA	0	0	NA	0	0	NA	0	0	NA	0	36	0	1	289	0.344828	10	1	90.9091	0	3	0
Opossum	Kidney	10	10092	0.0989903	0	4	0	4	2074	0.192493	0	3	0	0	77	0	0	0	NA	0	0	NA	0	0	NA	0	0	NA	0	0	NA	0	0	NA	0	34	0	0	322	0	5	2	71.4286	3	292	1.01695
Opossum	Testis	1	544	0.183486	0	4	0	0	223	0	0	3	0	0	33	0	0	0	NA	0	0	NA	0	0	NA	0	0	NA	0	0	NA	0	0	NA	0	5	0	0	213	0	2	2	50	0	0	NA
Platypus	Brain	50	3232	1.52346	0	34	0	2	1139	0.175285	0	0	NA	0	0	NA	0	0	NA	0	0	NA	0	0	NA	0	0	NA	0	0	NA	0	0	NA	0	0	NA	0	0	NA	0	0	NA	0	0	NA
Platypus	Cerebellum	356	21182	1.65289	0	24	0	5	1162	0.428449	0	2	0	0	0	NA	0	0	NA	0	0	NA	0	0	NA	0	0	NA	0	0	NA	0	0	NA	0	0	NA	0	0	NA	0	0	NA	0	0	NA
Platypus	Heart	3	3853	0.0778008	0	11	0	0	6304	0	0	1	0	0	0	NA	0	0	NA	0	0	NA	0	0	NA	0	0	NA	0	0	NA	0	0	NA	0	0	NA	0	0	NA	0	0	NA	0	0	NA
Platypus	Kidney	2	3662	0.0545852	0	18	0	0	2508	0	0	0	NA	0	0	NA	0	0	NA	0	0	NA	0	0	NA	0	0	NA	0	0	NA	0	0	NA	0	0	NA	0	0	NA	0	0	NA	0	0	NA
Platypus	Testis	0	41	0	0	1	0	0	97	0	0	0	NA	0	0	NA	0	0	NA	0	0	NA	0	0	NA	0	0	NA	0	0	NA	0	0	NA	0	0	NA	0	0	NA	0	0	NA	0	0	NA
Chicken	Brain	0	0	NA	2	557	0.357782	324	15513	2.04584	1	5364	0.0186393	32	2192	1.43885	0	0	NA	0	0	NA	0	0	NA	0	0	NA	0	0	NA	0	0	NA	59	513	10.3147	0	0	NA	0	0	NA	0	0	NA
Chicken	Cerebellum	0	0	NA	6	972	0.613497	2323	15765	12.8428	6	2899	0.20654	72	876	7.59494	0	0	NA	0	0	NA	0	0	NA	0	0	NA	0	0	NA	0	0	NA	206	410	33.4416	0	0	NA	0	0	NA	0	0	NA
Chicken	Heart	0	0	NA	0	235	0	50	4813	1.02817	0	11	0	10	353	2.75482	0	0	NA	0	0	NA	0	0	NA	0	0	NA	0	0	NA	0	0	NA	1	59	1.66667	0	0	NA	0	0	NA	0	0	NA
Chicken	Kidney	0	0	NA	0	100	0	44	9849	0.444759	0	22	0	2	786	0.253807	0	0	NA	0	0	NA	0	0	NA	0	0	NA	0	0	NA	0	0	NA	3	317	0.9375	0	0	NA	0	0	NA	0	0	NA
Chicken	Testis	0	0	NA	0	10	0	1	937	0.10661	0	9	0	0	29	0	0	0	NA	0	0	NA	0	0	NA	0	0	NA	0	0	NA	0	0	NA	3	61	4.6875	0	0	NA	0	0	NA	0	0	NA

## Sheet: SuppTable3_Additional_species
Species	Common name	RNA-seq accession	Genome version	Comments
Alligator mississippiensis	American alligator	Personal request	AKHW00000000.1
Anolis carolinensis	Anole lizard	Personal request	Ensembl release 72
Chiloscyllium plagiosum	Whitespotted bamboo shark	Personal request	AAVX00000000.1	Reads were aligned against the Callorhincus milii genome
Chrysemys picta bellii	Painted turtle	Personal request	AHGY00000000.1
Danio rerio	Zebrafish	SRP028895	Ensembl release 72
Macropus eugenii	Tammar wallaby	SRP007394	Ensembl release 72
Petromyzon marinus	Sea lamprey	Personal request	Ensembl release 72
Salmo salar	Atlantic salmon	SRP022967	AGKD00000000.1
Sarcophilus harrisii	Tasmanian devil	SRP001725	Ensembl release 72
Xenopus tropicalis	Western clawed frog	See main text	Ensembl release 72
